# Supplementary material for: Quantum machine learning beyond kernel methods
Source: Nat Commun. 2023 Jan 31;14:517. doi: 10.1038/s41467-023-36159-y (PMC9889392; doi:10.1038/s41467-023-36159-y)
Supplement: Supplementary file 2 — Source Data [file 41467_2023_36159_MOESM2_ESM.xlsx]

## Sheet: Fig. 6
System size (n)	Training implicit	Training explicit	Training classical	Testing implicit	Testing explicit	Testing classical
2	1.46342e-12	1.25074e-05	0.00367266	1.41809e-12	9.70855e-06	0.0240873
3	8.0405e-13	1.11094e-05	0.0581595	8.55857e-13	9.71346e-06	0.420855
4	3.45581e-11	0.0163284	0.418005	3.94133e-11	0.0173471	0.871781
5	5.4584e-11	0.520406	0.515323	0.016343	0.631447	1.09622
6	3.84141e-13	0.399597	0.741617	0.595276	0.441012	0.991896
7	1.22427e-13	0.071707	0.649122	0.867207	0.0726056	1.06207
8	8.58145e-14	0.0251992	0.534447	0.869402	0.0289089	0.942725
9	6.89634e-14	0.00554153	0.402275	0.881093	0.00590786	0.647409
10	6.31168e-14	0.00557183	0.555772	0.868991	0.00560951	0.759021
11	5.97168e-14	0.0118839	0.561819	0.869083	0.0104157	0.64321
12	6.21344e-14	0.0174916	0.491644	0.95329	0.0168151	0.750716

## Sheet: Fig. 12
System size (n)	Training implicit	Training explicit	Training classical	Testing implicit	Testing explicit	Testing classical
2	1.46342e-12	1.25074e-05	0.00367266	1.41809e-12	9.70855e-06	0.0240873
3	8.0405e-13	1.11094e-05	0.0581595	8.55857e-13	9.71346e-06	0.420855
4	3.45581e-11	0.0163284	0.418005	3.94133e-11	0.0173471	0.871781
5	5.4584e-11	0.520406	0.515323	0.016343	0.631447	1.09622
6	0.00129584	0.399597	0.741617	0.596732	0.441012	0.991896
7	0.0415616	0.071707	0.649122	0.883972	0.0726056	1.06207
8	0.100821	0.0251992	0.534447	0.884284	0.0289089	0.942725
9	6.89634e-14	0.00554153	0.402275	0.881093	0.00590786	0.647409
10	0.0758103	0.00557183	0.555772	0.875439	0.00560951	0.759021
11	0.0977161	0.0118839	0.561819	0.871282	0.0104157	0.64321
12	0.0443656	0.0174916	0.491644	0.953926	0.0168151	0.750716

## Sheet: Fig. 13
System size (n)	Training implicit	Training explicit (1)	Training explicit (2)	Testing implicit	Testing explicit (1)	Testing explicit (2)
2	1.46342e-12	1.25074e-05	0.817657	1.41809e-12	9.70855e-06	0.84992
3	8.0405e-13	1.11094e-05	0.713408	8.55857e-13	9.71346e-06	0.760785
4	3.45581e-11	0.0163284	0.716725	3.94133e-11	0.0173471	0.773217
5	5.4584e-11	0.520406	0.700791	0.016343	0.631447	0.892193
6	3.84141e-13	0.399597	0.768681	0.595276	0.441012	1.05725
7	1.22427e-13	0.071707	0.844726	0.867207	0.0726056	1.06297
8	8.58145e-14	0.0251992	0.826608	0.869402	0.0289089	0.907964
9	6.89634e-14	0.00554153	0.445725	0.881093	0.00590786	0.564983
10	6.31168e-14	0.00557183	0.544345	0.868991	0.00560951	0.609476
11	5.97168e-14	0.0118839	0.453533	0.869083	0.0104157	0.498822
12	6.21344e-14	0.0174916	0.421904	0.95329	0.0168151	0.497851
